# Supplementary material for: Natural Product Driven Activation of UCP1 and Tumor Metabolic Suppression: Integrating Thermogenic Nutrient Competition with Cancer Metabolic Reprogramming
Source: Biomolecules. 2026 Jan 6;16(1):90. doi: 10.3390/biom16010090 (PMC12839171; doi:10.3390/biom16010090)
Supplement: Supplementary file 1 [file biomolecules-16-00090-s001.zip]

Archive with 1 entries (1 files):
- biomolecules-4027341-supplementary.pdf
